# Supplementary material for: Density Functional Theory Studies on the Chemical Reactivity of Allyl Mercaptan and Its Derivatives
Source: Molecules. 2024 Jan 31;29(3):668. doi: 10.3390/molecules29030668 (PMC10856204; doi:10.3390/molecules29030668)
Supplement: Supplementary file 1 [file molecules-29-00668-s001.zip]

Archive with 1 entries (1 files):
- molecules-2828806-supplementary.pdf
